# Supplementary material for: Effect of Lithium-Disilicate Liners on Bond Strength and Fracture Resistance of Bilayered Zirconia Systems: A Systematic Review of In Vitro Evidence
Source: Dent J (Basel). 2025 Dec 22;14(1):5. doi: 10.3390/dj14010005 (PMC12840267; doi:10.3390/dj14010005)
Supplement: Supplementary file 1 [file dentistry-14-00005-s001.zip]

Archive with 1 entries (1 files):
- dentistry-4010697-supplementary.pdf
